# Supplementary material for: Sustained-Release Oral Delivery of NSAIDs and Acetaminophen: Advances and Recent Formulation Strategies—A Systematic Review
Source: Pharmaceutics. 2025 Sep 26;17(10):1264. doi: 10.3390/pharmaceutics17101264 (PMC12567289; doi:10.3390/pharmaceutics17101264)
Supplement: Supplementary file 1 [file pharmaceutics-17-01264-s001.zip]

Archive with 1 entries (1 files):
- pharmaceutics-3811540-supplementary.pdf
